# Supplementary material for: Cryopreservation Cooling Rate Impacts Post-Thaw Sperm Motility and Survival in Litoria booroolongensis
Source: Animals (Basel). 2023 Sep 25;13(19):3014. doi: 10.3390/ani13193014 (PMC10571529; doi:10.3390/ani13193014)
Supplement: Supplementary file 1 [file animals-13-03014-s001.zip]

Archive with 1 entries (1 files):
- animals-2560616-supplementary.pdf
